# Supplementary material for: A combined computational-experimental approach to define the structural origin of antibody recognition of sialyl-Tn, a tumor-associated carbohydrate antigen
Source: Sci Rep. 2018 Jul 17;8:10786. doi: 10.1038/s41598-018-29209-9 (PMC6050261; doi:10.1038/s41598-018-29209-9)
Supplement: Supplementary file 2 — Supplementary data [file 41598_2018_29209_MOESM2_ESM.xlsx]

## Sheet: Fig. 3a
	Title:	mTKH2 specificity
	Glass slide:	Corning® epoxide non-sterile (40044)
	Glycan printing concentration:	100 µM
	Primary binding:	mTKH2 in concentration 60-6 ng/µl
	Primary binding volume:	100 µl
	Secondary AB:	Cy3-goat anti-mouse IgG Jackson 115-165-071
	Secondary AB Conc:	1.5 µg/ml
	Scanned by	Genepix 4000B (Molecular Devices) at PMT 300
	Use the following buffers:
	Chemical blocking:	0.1M Tris pH8 + 0.05 Ethanolamine
	Biological blocking:	PBS + 1% ovalbumin
	Wash buffer:	PBS + 0.1% Tween 20
	Primary binding buffer:	PBS + 1% ovalbumin
	Secondary binding buffer:	PBS
RFU		60 ng/µl		30 ng/µl		12 ng/µl		6 ng/µl
Glycan ID	Structure	MEAN	STDEV	MEAN	STDEV	MEAN	STDEV	MEAN	STDEV
1	Neu5,9Ac2α3Galβ4GlcNAcβO(CH2)2CH2NH2	1	0	6.33333	1.1547	3.5	0.57735	5	0.816497
2	Neu5Gc9Acα3Galβ4GlcNAcβO(CH2)2CH2NH2	0.1	0.0001	2	1.41421	1	0	0.333333	0.57735
3	Neu5,9Ac2α6Galβ4GlcNAcβO(CH2)2CH2NH2	202.5	11	90.75	5.18813	40	0	14.5	1.91485
4	Neu5Gc9Acα6Galβ4GlcNAcβO(CH2)2CH2NH2	9.66667	0.57735	8.75	0.5	3	1	3	0
5	Neu5Acα6GalNAcαO(CH2)2CH2NH2	10859.5	2048.26	7556	275.772	7354.33	156.899	15232.5	4762.38
6	Neu5Gcα6GalNAcαO(CH2)2CH2NH2	4320.25	148.724	3267.25	406.489	1530.25	201.066	892	176.988
7	Neu5,9Ac2α3Galβ3GlcNAcβO(CH2)2CH2NH2	0.5	0.57735	1.66667	0.57735	2.5	0.707107	3.33333	0.57735
8	Neu5Gc9Acα3Galβ3GlcNAcβO(CH2)2CH2NH2	0.1	0.0001	2	0	2	0	2	0
9	Neu5,9Ac2α3Galβ3GalNAcαO(CH2)2CH2NH2	5	4.08248	5	2.64575	4.33333	0.57735	7	0.816497
10	Neu5Gc9Acα3Galβ3GalNAcαO(CH2)2CH2NH2	0.1	0.0001	0.1	0.0001	0.5	0.57735	1	0
11	Neu5Acα3Galβ4GlcNAcβO(CH2)2CH2NH2	7.33333	1.1547	10.75	1.25831	4.66667	1.1547	7.25	0.957427
12	Neu5Gcα3Galβ4GlcNAcβO(CH2)2CH2NH2	2.33333	1.1547	9	1.63299	4.33333	1.1547	4.66667	0.57735
13	Neu5Acα3Galβ3GlcNAcβO(CH2)2CH2NH2	1.33333	1.52753	6.66667	1.52753	3.5	0.707107	5.33333	1.1547
14	Neu5Gcα3Galβ3GlcNAcβO(CH2)2CH2NH2	0.5	0.57735	1.66667	1.1547	2.33333	1.1547	2.66667	1.1547
15	Neu5Acα3Galβ3GalNAcαO(CH2)2CH2NH2	1.33333	0.57735	1.33333	0.57735	4.25	0.5	6.33333	0.57735
16	Neu5Gcα3Galβ3GalNAcαO(CH2)2CH2NH2	0.666667	0.57735	8	1	3.5	0.707107	4	0
17	Neu5Acα6Galβ4GlcNAcβO(CH2)2CH2NH2	219.5	19.3993	107.667	1.1547	31	1.73205	11	2.64575
18	Neu5Gcα6Galβ4GlcNAcβO(CH2)2CH2NH2	1.33333	0.57735	1.66667	0.57735	1.66667	1.1547	2.66667	0.57735
19	Neu5Acα6Galβ4GlcβO(CH2)2CH2NH2	489	108.116	135.5	55.8614	107.333	29.2973	56.3333	3.21455
20	Neu5Gcα6Galβ4GlcβO(CH2)2CH2NH2	3	1	2.66667	1.1547	3.5	0.707107	1.66667	0.57735
21	Neu5Acα3Galβ4GlcβO(CH2)2CH2NH2	0.1	0.0001	0.1	0.0001	2.66667	0.57735	2	0
22	Neu5Gcα3Galβ4GlcβO(CH2)2CH2NH2	1	0	1	0	3	1	4.66667	0.57735
23	Neu5,9Ac2α6GalNAcαO(CH2)2CH2NH2	17061	678.288	14889.3	3631.16	12799.2	5620.78	10316.7	355.102
24	Neu5Gc9Acα6GalNAcαO(CH2)2CH2NH2	4936	390.247	2570.67	688.62	2118.33	171.733	1057	255.889
25	Neu5Acα3GalβO(CH2)2CH2NH2	0.666667	0.57735	1.33333	0.57735	2.33333	0.57735	2	0
26	Neu5Gcα3GalβO(CH2)2CH2NH2	0.1	0.0001	0.1	0.0001	2	1	1	0
27	Neu5Acα6GalβO(CH2)2CH2NH2	12966.8	367.906	10803	461.034	6343.33	1692.55	5057.67	1305.46
28	Neu5Gcα6GalβO(CH2)2CH2NH2	312.5	51.1827	95.3333	54.2801	153	10.8628	84.75	6.18466
29	Neu5,9Ac2α3GalβO(CH2)2CH2NH2	3.5	0.707107	2	0	5.25	0.957427	5.66667	0.57735
30	Neu5Gc9Acα3GalβO(CH2)2CH2NH2	0.1	0.0001	0.5	0.57735	0.1	0.0001	0.1	0.0001
31	Neu5,9Ac2α6GalβO(CH2)2CH2NH2	4909.33	1251.12	3140.33	695.044	4741	112.623	2301.67	601.104
32	Neu5Gc9Acα6GalβO(CH2)2CH2NH2	150.667	4.50925	57	13.0767	45	1.73205	19.75	2.36291
33	Neu5Acα3Galβ3GalNAcβO(CH2)2CH2NH2	1	0	4	2.3094	3.66667	0.57735	3.66667	1.1547
34	Neu5Gcα3Galβ3GalNAcβO(CH2)2CH2NH2	2.5	0.707107	1.66667	1.1547	2.33333	0.57735	2.33333	0.57735
35	Neu5,9Ac2α3Galβ3GalNAcβO(CH2)2CH2NH2	1.33333	0.57735	3.33333	1.52753	4.5	0.707107	4	0
36	Neu5Gc9Acα3Galβ3GalNAcβO(CH2)2CH2NH2	1	0	0.1	0.0001	2	0	2.5	0.707107
37	Neu5,9Ac2α6Galβ4GlcβO(CH2)2CH2NH2	2267	93.3435	1197	29.4165	555	11.5758	188.333	43.6616
38	Neu5Gc9Ac6Galβ4GlcβO(CH2)2CH2NH2	11.5	0.57735	9.25	0.957427	6.5	0.57735	8	0.816497
39	Neu5,9Ac2α3Galβ4GlcβO(CH2)2CH2NH2	0.1	0.0001	0.1	0.0001	0.1	0.0001	0.1	0.0001
40	Neu5Gc9Ac3Galβ4GlcβO(CH2)2CH2NH2	0.666667	0.57735	1	0	0.333333	0.57735	1.5	0.707107

## Sheet: Fig. 3b
	Title:	hTKH2 Kd calculations
	Glass slide:	Corning® epoxide non-sterile (40044)
	Glycan printing concentration:	100 µM
	Primary binding:	hTKH2 in concentration 60-0.000384 ng/ul
	Primary binding volume:	100 µl
	Secondary AB:	Cy3-goat anti-human IgG Jackson 109-165-088
	Secondary AB Conc:	0.45 µg/ml
	Scanned by	Genepix 4000B (Molecular Devices) at PMT 300
	Use the following buffers:
	Chemical blocking:	0.1M Tris pH8 + 0.05 Ethanolamine
	Biological blocking:	PBS + 1% ovalbumin
	Wash buffer:	PBS + 0.1% Tween 20
	Primary binding buffer:	PBS + 1% ovalbumin
	Secondary binding buffer:	PBS
RFU	hTKH2 concentration (nM)	400		200		80		40		16		8		3.2		1.6		0.64		0.32		0.128		0.064		0.0256		0.0128		0.00512		0.00256
	hTKH2 concentration (ng/ul)	60		30		12		6		2.4		1.2		0.48		0.24		0.096		0.048		0.0192		0.0096		0.00384		0.00192		0.000768		0.000384
Glycan ID	Structure	MEAN	STDEV	MEAN	STDEV	MEAN	STDEV	MEAN	STDEV	MEAN	STDEV	MEAN	STDEV	MEAN	STDEV	MEAN	STDEV	MEAN	STDEV	MEAN	STDEV	MEAN	STDEV	MEAN	STDEV	MEAN	STDEV	MEAN	STDEV	MEAN	STDEV	MEAN	STDEV
5	Neu5Acα6GalNAcαO(CH2)2CH2NH2	8819	2488.48	13801.8	2254.32	8656.67	1020.06	7932	765.904	8700.67	2137.66	9280.67	4351.39	6901.67	1477.85	12273	1035.72	10201.5	3018.93	7309.33	2146.25	2782.25	173.31	4077	2475.92	620.5	95.3188	836.25	225.501	150	91	56.25	14.1745
6	Neu5Gcα6GalNAcαO(CH2)2CH2NH2	8407.5	169.826	5593	2360.3	4241.5	87.9185	2614.33	74.8487	1406	260.508	538	46.669	360.333	56.0119	259.333	50.58	29.6667	11.5902	64.5	9.32738	5	1.41421	22.75	0.957427	3.25	0.5	2	0	2	0	0.666667	0.57735
23	Neu5,9Ac2α6GalNAcαO(CH2)2CH2NH2	17391.8	492.101	19536.2	3341.91	19146	1184.65	21742	2991.36	19340.8	639.236	17367.2	2812.54	8057	1658.97	6494.75	712.001	14290.3	229.315	11853.5	105.421	3432	652.393	2838.5	523.966	1591.75	230.028	342	93.0537	205.75	60.533	50.25	4.57347
24	Neu5Gc9Acα6GalNAcαO(CH2)2CH2NH2	11675.8	433.833	9358.25	347.57	5954.75	342.611	3900.75	239.96	2113	96.585	1388.5	30.249	589.667	32.2542	45.6667	14.3643	63	10.7083	70	8.67948	14	5.2915	12.5	2.38048	13.5	2.64575	10.6667	2.3094	5.66667	2.88675	2.5	0.57735
27	Neu5Acα6GalβO(CH2)2CH2NH2	13982	1184.33	12687.2	270.031	14095.2	442.038	13048.8	277.035	11193.3	335.054	9221.33	497.249	6538.33	2900.61	3652.33	826.95	2729	748.733	1708.67	308.197	1865.33	30.0389	1623.25	203.657	498	120.208	240	83.4386	77	1.41421	7	1.73205
31	Neu5,9Ac2α6GalβO(CH2)2CH2NH2	11394.5	837.29	10017.2	1309.07	8775.5	891.776	8284	1417.74	2558.75	1968.84	3466.67	205.079	2239.5	79.9031	541.333	256.114	1008	208.545	791	151.723	68.5	3.53553	112	59.7578	83.3333	5.50757	29.5	23.8118	9.33333	3.51188	2	1
